# Supplementary material for: Microcystin Concentrations, Partitioning, and Structural Composition during Active Growth and Decline: A Laboratory Study
Source: Toxins (Basel). 2023 Dec 6;15(12):684. doi: 10.3390/toxins15120684 (PMC10746996; doi:10.3390/toxins15120684)
Supplement: Supplementary file 1 [file toxins-15-00684-s001.zip]

Archive with 1 entries (1 files):
- toxins-2719585-supplementary.pdf
